# Supplementary material for: On the Origins of Symbiotic Fungi in Carmine Cochineals and Their Function in the Digestion of Plant Polysaccharides
Source: Insects. 2024 Oct 9;15(10):783. doi: 10.3390/insects15100783 (PMC11508352; doi:10.3390/insects15100783)
Supplement: Supplementary file 1 [file insects-15-00783-s001.zip]

Archive with 1 entries (1 files):
- insects-3085549-supplementary.pdf
